# Supplementary material for: Nutrient and Bioactive Fraction Content of Olea europaea L. Leaves: Assessing the Impact of Drying Methods in a Comprehensive Study of Prominent Cultivars in Morocco
Source: Plants (Basel). 2024 Jul 17;13(14):1961. doi: 10.3390/plants13141961 (PMC11281108; doi:10.3390/plants13141961)
Supplement: Supplementary file 1 [file plants-13-01961-s001.zip]

Archive with 1 entries (1 files):
- plants-3101841-supplementary.pdf
